# Supplementary material for: Association of Social-Cognitive Factors with Individual Preventive Behaviors of COVID-19 among a Mixed-Sample of Older Adults from China and Germany
Source: Int J Environ Res Public Health. 2022 May 24;19(11):6364. doi: 10.3390/ijerph19116364 (PMC9180272; doi:10.3390/ijerph19116364)
Supplement: Supplementary file 1 [file ijerph-19-06364-s001.zip]

Archive with 1 entries (1 files):
- ijerph-1727249-supplementary.pdf
